# Supplementary material for: Characterization and Functional Analysis of OcomOBP7 in Ophraella communa Lesage
Source: Insects. 2023 Feb 14;14(2):190. doi: 10.3390/insects14020190 (PMC9967674; doi:10.3390/insects14020190)
Supplement: Supplementary file 1 [file insects-14-00190-s001.zip]

Archive with 1 entries (1 files):
- insects-2163155-supplementary.pdf
